# Supplementary material for: Identification and analysis of glutathione S-transferase gene family in sweet potato reveal divergent GST-mediated networks in aboveground and underground tissues in response to abiotic stresses
Source: BMC Plant Biol. 2017 Nov 28;17:225. doi: 10.1186/s12870-017-1179-z (PMC5704550; doi:10.1186/s12870-017-1179-z)
Supplement: Supplementary file 2 — Primers used in this study. (XLSX 15 kb) [file 12870_2017_1179_MOESM2_ESM.xlsx]

## Sheet: Sheet1
Additional file 1. Table S1. Primers used for qRT-PCR and gene cloning in this study
Gene ID	Use	Primer sequence（5' to 3'）
ARF-F	qRT-PCR	CTTTGCCAAGAAGGAGATGC
ARF-R	qRT-PCR	TCTTGTCCTGACCACCAACA
IbDHAR1-F	qRT-PCR	GACAAGCAAGGACCCCAGTG
IbDHAR1-R	qRT-PCR	GATACAACTTCGGTGCCAAACTC
IbDHAR1-F	Gene cloning	ATGGCGGTGGAGCTCTGT
IbDHAR1-R	Gene cloning	CATGCATTAACCTTTGAAGCCC
IbDHAR2-F	qRT-PCR	CGGCATCGGAGCCTGTC
IbDHAR2-R	qRT-PCR	GCCTGCGTGATAACATCTGAAT
IbDHAR2-F	Gene cloning	CAGTGATTCCAGGCGTTAC
IbDHAR2-R	Gene cloning	AGAAGAGTGGGGTTGCTAA
IbEF1Bγ1-F	qRT-PCR	GGGCTGTGGCTTTTCCG
IbEF1Bγ1-R	qRT-PCR	TGACTAACCCGCTCCTTCTGA
IbEF1Bγ1-F	Gene cloning	ACTCCCGCAAGTGAAGTG
IbEF1Bγ1-R	Gene cloning	GCTAGCGAGATAACAATCATCCATCC
IbEF1Bγ2-F	qRT-PCR	ACACTAAAACCAACTTCCGTGAGG
IbEF1Bγ2-R	qRT-PCR	GCAGAAAACCACCGACCTTGT
IbEF1Bγ2-F	Gene cloning	AGCAACACCATCACTCTTCCC
IbEF1Bγ2-R	Gene cloning	CCACAAGCACCTTCAGAAATAC
IbEF1Bγ3-F	qRT-PCR	CAAAGCCCAAGCCAAAGAAT
IbEF1Bγ3-R	qRT-PCR	TGAGTAACCCTCGGGATCGTA
IbEF1Bγ3-F	Gene cloning	ATGGCTCTGATTCTGCATTCCT
IbEF1Bγ3-R	Gene cloning	CAGCGTGTTCACTTGAAGCA
IbEF1Bγ3-M-F	Gene cloning	GAATCAGTTCCAGCTCCTCCATC
IbEF1Bγ3-M-R	Gene cloning	GATGGAGGAGCTGGAACTGATTC
IbGSTF1-F	qRT-PCR	ACCAAGGATGCGAGGGACTG
IbGSTF1-R	qRT-PCR	GTGGATTGAAGGTTTGCGACT
IbGSTF1-F	Gene cloning	AGTAGCAGTGTAAGCGTTGAGC
IbGSTF1-R	Gene cloning	GTGAAATAGTGGATGATGAGGG
IbGSTF2-F	qRT-PCR	CCCTATGATGTCCCCTGCTG
IbGSTF2-R	qRT-PCR	GTTGGGTCCCCTTGTCTGC
IbGSTF2-F	Gene cloning	ATGGCGATCAAGGTTCATGGC
IbGSTF2-R	Gene cloning	TTACTGTTTTGACAACTCAAGTG
IbGSTF3-F	qRT-PCR	TATGTTGACAAGGGGACGCA
IbGSTF3-R	qRT-PCR	CCCAGAACCGGCTTTATGAC
IbGSTF3-F	Gene cloning	ATGGCGCTTAAGGTCCACGG
IbGSTF3-R	Gene cloning	CCCGGCCTATTTCTGTTTG
IbGSTL1-F	qRT-PCR	AGGAATAAGTGATGCCGTTGC
IbGSTL1-R	qRT-PCR	ACTGAATTGGCCGAGGAAGA
IbGSTL1-F	Gene cloning	TCCAGATTCCAAACCAGC
IbGSTL1-R	Gene cloning	GGAGCCAAGTCATTCATACA
IbGSTL2-F	qRT-PCR	AGGCTCCGCCCCTTCAT
IbGSTL2-R	qRT-PCR	AATCTTCTCCACCTCCTCAATCC
IbGSTL2-F	Gene cloning	TTCCCAGCAGTAGAAATCC
IbGSTL2-R	Gene cloning	GCCACCCCACCAAACAT
IbGSTL3-F	qRT-PCR	GTCGGCGCTGCATTCTACTC
IbGSTL3-R	qRT-PCR	CCCTCAATTTGGTTCATCTCCTC
IbGSTL3-F	Gene cloning	CGCAATGTCACTCTGCTTTCAAC
IbGSTL3-R	Gene cloning	GGGCTAAGACGAATATCGC
IbGSTT1-F	qRT-PCR	GGGCTACTCCCCTTCTTGGT
IbGSTT1-R	qRT-PCR	CGTCATCCCTTTCCTACACTCTG
IbGSTT1-F	Gene cloning	ATGACGCTCACAGTGTATGTTGA
IbGSTT1-R	Gene cloning	TTACTTCTCGGCTGCTGCAG
IbGSTT2-F	qRT-PCR	TGATCGTATGTCCCAGCCTTCT
IbGSTT2-R	qRT-PCR	GCGTTTTGTGCTCCCCTTTA
IbGSTT2-F	Gene cloning	GCTGAGAGAGAAGAGATGACG
IbGSTT2-R	Gene cloning	TTACTTCTCGGCTGCTGCAGAT
IbGSTU1-F	qRT-PCR	GTGGACATAACATTTGGGTGGC
IbGSTU1-R	qRT-PCR	GGAAGGTTTTGGTTGATGACAGG
IbGSTU1-F	Gene cloning	GAGATTAAAAGATATGGACGAGGAGG
IbGSTU1-R	Gene cloning	CTGAGTTCAACGAGCTGAGGCAC
IbGSTU2-F	qRT-PCR	GAACAGGAGACAGCCAAGAAAGA
IbGSTU2-R	qRT-PCR	TGCCACATCCAAGAACCCA
IbGSTU2-F	Gene cloning	GAGATAGAAGATGGGTGATGGTG
IbGSTU2-R	Gene cloning	CATCAGTTCCAAATTTGGTGTTCC
IbGSTU3-F	qRT-PCR	CCATCTGTGAGTCCTTGGTAATCG
IbGSTU3-R	qRT-PCR	CCTTCTTCTTGTTCCTTCCCTTTC
IbGSTU3-F	Gene cloning	GCCATGGCAGAAGAAGTGAAGC
IbGSTU3-R	Gene cloning	GAATGATTCATTTATGTTTCGATCGG
IbGSTU4-F	qRT-PCR	AGCCCTTCCATTCTCCCG
IbGSTU4-R	qRT-PCR	CCCCTCAGTTATTTTCCCCAC
IbGSTU4-F	Gene cloning	TCAGGCCATGGCTACAAGC
IbGSTU4-R	Gene cloning	GTTTCCTTAATCAACCACTCA
IbGSTU5-F	qRT-PCR	TTTCCATTGTTGCCTTCGG
IbGSTU5-R	qRT-PCR	CCCCTCCATAATATGCCTCTTC
IbGSTU5-F	Gene cloning	GTGGAGGATGGAGTACAACT
IbGSTU5-R	Gene cloning	CTGGGAAACACGAAACAAG
IbGSTU6-F	qRT-PCR	ACAACGGAAACCCACTACCTG
IbGSTU6-R	qRT-PCR	CTCTTGCTCTTCGCCTTTGATA
IbGSTU6-F	Gene cloning	ATGGCAGAAGTGAAGGTTCTA
IbGSTU6-R	Gene cloning	GCACTTGTCGCTTCTGGG
IbGSTU7-F	qRT-PCR	GAGTGCTGGAAAATGGAATGG
IbGSTU7-R	qRT-PCR	TGTATGCCCCGAGTGTTGG
IbGSTU7-F	Gene cloning	GTGTTGTCGTTAGGCTGAG
IbGSTU7-R	Gene cloning	CGTTCCGATTACAGACAATTCAGC
IbGSTU8-F	qRT-PCR	TTCAGCCAAGGAGAAGAGCAA
IbGSTU8-R	qRT-PCR	GCGACATCCACAAAACCGA
IbGSTU8-F	Gene cloning	GCATGGCAGGAGGAGTAAAGC
IbGSTU8-R	Gene cloning	GCAGCTGCAAGCATCTTGC
IbGSTU9-F	qRT-PCR	GCTCCACAACGGACGGC
IbGSTU9-R	qRT-PCR	AAAACCGAACCCTGGCTCTT
IbGSTU9-F	Gene cloning	CTTCCTCCAACTACTATACTATCATAG
IbGSTU9-R	Gene cloning	CGAACCAAACACATGCGCCC
IbGSTU10-F	qRT-PCR	CCATTTGGAGCAAGGGTAAGA
IbGSTU10-R	qRT-PCR	GAGGGCAGCAGGGGAGAA
IbGSTU10-F	Gene cloning	ATGGAAGATGAAGTGGTGGT
IbGSTU10-R	Gene cloning	ACCTAACCTAATTTGTGTTTCC
IbGSTU11-F	qRT-PCR	GCCAGCCGACATTACCCA
IbGSTU11-R	qRT-PCR	CATCACCATCACTACCCATCTTTG
IbGSTU11-F	Gene cloning	GCCAGCCGACATTACC
IbGSTU11-R	Gene cloning	GATTTTGCCGGAACAAC
IbGSTU12-F	qRT-PCR	TGCTGAATCCCTCATCATCCT
IbGSTU12-R	qRT-PCR	GCAGTCCAAGTACCCATCAAACA
IbGSTU12-F	Gene cloning	GACTGAGTCCAATATGGGTG
IbGSTU12-R	Gene cloning	CCAACAGGCCACAACC
IbGSTU13-F	qRT-PCR	AGACCTGGGACACCACTGCC
IbGSTU13-R	qRT-PCR	TGCCTTCTCGCTTTCTTCACC
IbGSTU13-F	Gene cloning	GATGTCAGAAGTAGAGGTGCTAG
IbGSTU13-R	Gene cloning	TCAGTGATGAATAGGGGTTCC
IbGSTU14-F	qRT-PCR	CACTGGGCAAGCCCTTTTAG
IbGSTU14-R	qRT-PCR	GACTCAGGTATTGGGTTTCCGT
IbGSTU14-F	Gene cloning	ATGGCAGAAGTGAAGGTCCTTG
IbGSTU14-R	Gene cloning	ACTTGCCGCTTCTGGGTTG
IbGSTU15-F	qRT-PCR	CCACCGCTTCTGGGCTACT
IbGSTU15-R	qRT-PCR	GCTGCCTTTCTGGCTTCCT
IbGSTU15-F	Gene cloning	ATGGCGTCTGAGACCGTG
IbGSTU15-R	Gene cloning	AATGGCGTCTAAGATTGGGGT
IbGSTU16-F	qRT-PCR	AGGAAAGCACTGTTTATCAGAGGC
IbGSTU16-R	qRT-PCR	CTTCCAACGACATAAATGAGGG
IbGSTU16-F	Gene cloning	CACCCAGAGATGGCAGAAG
IbGSTU16-R	Gene cloning	ACTTGCCGCTTCTGGGTTG
IbGSTU17-F	qRT-PCR	TGGATGTTGTGGTTGCCTGTG
IbGSTU17-R	qRT-PCR	CCGGCGTGCATTCTTTGA
IbGSTU17-F	Gene cloning	GACCCACCATGCACAAC
IbGSTU17-R	Gene cloning	CAACACGAGCCGAAAGT
IbGSTU18-F	qRT-PCR	GGGGAAGAGCAAGAAGCAGC
IbGSTU18-R	qRT-PCR	CCACTCAACAAGTTTAGGGCAATG
IbGSTU18-F	Gene cloning	ATGGCAGGTGGTGAGGAGG
IbGSTU18-R	Gene cloning	GTCAATGCCAAGCCTCTTC
IbGSTU19-F	qRT-PCR	AATCAAGTTCTGGGCAGGTTTC
IbGSTU19-R	qRT-PCR	AGCTCTTTGCAGGCGTTTTC
IbGSTU19-F	Gene cloning	GGTTGAATGGATTGGAGTG
IbGSTU19-R	Gene cloning	ACAGTAGCAGGAGGAGGATA
IbGSTU20-F	qRT-PCR	CTCCGAATCCCTCATCACCG
IbGSTU20-R	qRT-PCR	TGCCTTTGCTGCTGCTCTG
IbGSTU20-F	Gene cloning	ATGGCGTCAGAGGATGTGAA
IbGSTU20-R	Gene cloning	TTATTTTGCGGCTGAGAAGAGC
IbGSTU21-F	qRT-PCR	ACCCACTAGCAGCCAACCG
IbGSTU21-R	qRT-PCR	CATCACCATCACTAGCCATCTTTG
IbGSTU21-F	Gene cloning	GTGGAGGATGGAGTACAACT
IbGSTU21-R	Gene cloning	TGCTGGGAAACACGAAA
IbGSTU22-F	qRT-PCR	CGTTTGCGAGTCCCTCATAAT
IbGSTU22-R	qRT-PCR	AAGCCTTCTTCCACCTCACCT
IbGSTU22-F	Gene cloning	ATGGCGTCAGAGACCGTGAA
IbGSTU22-R	Gene cloning	GAAACCCCAATCTTAGACGCC
IbGSTU23-F	qRT-PCR	GGTCCCGGTGCTTGTCCA
IbGSTU23-R	qRT-PCR	GGCGAGGCTTGTTGTTCCA
IbGSTU23-F	Gene cloning	TACACCTAATCACGGTTGAC
IbGSTU23-R	Gene cloning	GGGATCGGAGATACTACTCA
IbGSTU24-F	qRT-PCR	TGAAGCCAAACAAGAAGCTCAG
IbGSTU24-R	qRT-PCR	CCATGCACCTTTTAACCCAGT
IbGSTU24-F	Gene cloning	ATGGCAACTACCTGCGGTGGC
IbGSTU24-R	Gene cloning	TCAACCCCATACCATATCTTATG
IbGSTU25-F	qRT-PCR	TTGGACCTTGTGGTAGGATGG
IbGSTU25-R	qRT-PCR	ATTCAGCAATGGCAGGGAAT
IbGSTU25-F	Gene cloning	ATGGCAGGAGAGGAGGGGTTG
IbGSTU25-R	Gene cloning	CAGCCCCTAGTTGGCTG
IbGSTU26-F	qRT-PCR	AGCCCCTTGCTCCTGAAATA
IbGSTU26-R	qRT-PCR	GGCAGTATCCGAGGACCATC
IbGSTU26-F	Gene cloning	ATGAACATCACAGAGCAATATCAG
IbGSTU26-R	Gene cloning	AGTGACTGTTTCAGTAGCATATGC
IbGSTU27-F	qRT-PCR	CAACGGAAACCCAATCGC
IbGSTU27-R	qRT-PCR	TGCCCAGAAACGAGCCAC
IbGSTU27-F	Gene cloning	ATGGCAGAAGTGAAGGTTCT
IbGSTU27-R	Gene cloning	GCACTTGCAGCTGCTGGC
IbGSTZ1-F	qRT-PCR	ACAGGGCAGTCAATCTCAGTAAAG
IbGSTZ1-R	qRT-PCR	TCAACCAACACCGGGACATAC
IbGSTZ1-F	Gene cloning	GACTGGGGACTGTAGTTCAA
IbGSTZ1-R	Gene cloning	TCTGCTGGATGGTGGC
IbGSTZ2-F	qRT-PCR	AACCAAGCCTCAACTCTACTCCTAC
IbGSTZ2-R	qRT-PCR	GCCGGCACATACCCCAT
IbGSTZ2-F	Gene cloning	TCTGCTGGATGGTGGC
IbGSTZ2-R	Gene cloning	CCTCAAGTTCTTGCCTCA
IbGSTZ3-F	qRT-PCR	CGTTGGTGGATGGGGACTT
IbGSTZ3-R	qRT-PCR	CAATGGGTGCTGGGGATACT
IbGSTZ3-F	Gene cloning	CATTCCATACCCTACTACGA
IbGSTZ3-R	Gene cloning	GCTCCATGCACGCAAA
