# Supplementary material for: Identification and analysis of glutathione S-transferase gene family in sweet potato reveal divergent GST-mediated networks in aboveground and underground tissues in response to abiotic stresses
Source: BMC Plant Biol. 2017 Nov 28;17:225. doi: 10.1186/s12870-017-1179-z (PMC5704550; doi:10.1186/s12870-017-1179-z)
Supplement: Supplementary file 4 — Pairwise identity matrix for full-length GST genes in this study. (XLSX 22 kb) [file 12870_2017_1179_MOESM4_ESM.xlsx]

## Sheet: Identity
Additional file 3. Table S3. Pairwise identity matrix for 43 full-length GST genes in this study.
	Color Bar:	0.05	0.4	0.7	1
Proetin DNA	IbDHAR1	IbDHAR2	IbEF1Bγ1	IbEF1Bγ2	IbEF1Bγ3	IbGSTF1	IbGSTF2	IbGSTF3	IbGSTL1	IbGSTL2	IbGSTL3	IbGSTT1	IbGSTT2	IbGSTU1	IbGSTU2	IbGSTU3	IbGSTU4	IbGSTU5	IbGSTU6	IbGSTU7	IbGSTU8	IbGSTU9	IbGSTU10	IbGSTU11	IbGSTU12	IbGSTU13	IbGSTU14	IbGSTU15	IbGSTU16	IbGSTU17	IbGSTU18	IbGSTU19	IbGSTU20	IbGSTU21	IbGSTU22	IbGSTU23	IbGSTU24	IbGSTU25	IbGSTU26	IbGSTU27	IbGSTZ1	IbGSTZ2	IbGSTZ3
IbDHAR1	ID	0.457	0.055	0.053	0.052	0.144	0.142	0.154	0.167	0.194	0.128	0.093	0.089	0.168	0.135	0.183	0.175	0.167	0.184	0.173	0.202	0.151	0.174	0.171	0.137	0.15	0.192	0.154	0.188	0.152	0.17	0.168	0.164	0.154	0.154	0.14	0.182	0.161	0.177	0.179	0.125	0.153	0.158
IbDHAR2	0.473	ID	0.048	0.055	0.048	0.127	0.122	0.125	0.17	0.176	0.179	0.082	0.079	0.101	0.112	0.133	0.13	0.144	0.138	0.114	0.115	0.092	0.126	0.134	0.1	0.117	0.134	0.117	0.138	0.108	0.14	0.123	0.135	0.121	0.114	0.1	0.126	0.123	0.13	0.114	0.125	0.106	0.103
IbEF1Bγ1	0.139	0.163	ID	0.875	0.83	0.082	0.087	0.087	0.056	0.053	0.051	0.116	0.121	0.058	0.062	0.061	0.075	0.072	0.068	0.068	0.077	0.069	0.075	0.076	0.075	0.068	0.066	0.061	0.066	0.07	0.074	0.077	0.058	0.069	0.058	0.072	0.072	0.074	0.069	0.063	0.07	0.078	0.082
IbEF1Bγ2	0.141	0.156	0.852	ID	0.881	0.082	0.087	0.092	0.056	0.048	0.053	0.114	0.119	0.056	0.067	0.063	0.072	0.072	0.061	0.07	0.075	0.071	0.07	0.074	0.073	0.07	0.061	0.072	0.061	0.07	0.081	0.075	0.063	0.069	0.068	0.07	0.076	0.074	0.069	0.058	0.064	0.078	0.075
IbEF1Bγ3	0.142	0.16	0.812	0.846	ID	0.075	0.083	0.087	0.059	0.05	0.054	0.116	0.12	0.048	0.066	0.057	0.061	0.068	0.052	0.064	0.073	0.067	0.064	0.068	0.071	0.062	0.052	0.059	0.052	0.064	0.072	0.071	0.055	0.061	0.055	0.063	0.07	0.068	0.063	0.05	0.061	0.072	0.074
IbGSTF1	0.233	0.238	0.177	0.177	0.174	ID	0.424	0.419	0.112	0.127	0.112	0.19	0.198	0.151	0.122	0.132	0.146	0.128	0.164	0.147	0.147	0.121	0.148	0.124	0.138	0.144	0.16	0.155	0.164	0.127	0.122	0.137	0.127	0.124	0.159	0.144	0.134	0.149	0.135	0.164	0.11	0.172	0.146
IbGSTF2	0.243	0.238	0.178	0.175	0.177	0.508	ID	0.733	0.125	0.145	0.114	0.225	0.233	0.189	0.156	0.163	0.195	0.157	0.207	0.143	0.173	0.137	0.167	0.165	0.152	0.157	0.203	0.18	0.203	0.165	0.153	0.138	0.165	0.165	0.172	0.165	0.175	0.17	0.147	0.207	0.128	0.177	0.147
IbGSTF3	0.246	0.237	0.168	0.171	0.167	0.503	0.68	ID	0.113	0.129	0.11	0.237	0.254	0.205	0.135	0.168	0.179	0.145	0.19	0.143	0.173	0.133	0.175	0.153	0.135	0.165	0.178	0.176	0.182	0.161	0.153	0.138	0.165	0.153	0.176	0.165	0.171	0.166	0.15	0.186	0.118	0.172	0.155
IbGSTL1	0.289	0.283	0.193	0.184	0.193	0.301	0.279	0.275	ID	0.598	0.565	0.109	0.113	0.157	0.142	0.138	0.141	0.126	0.134	0.129	0.154	0.127	0.159	0.122	0.137	0.122	0.13	0.152	0.15	0.126	0.179	0.125	0.152	0.134	0.149	0.124	0.162	0.149	0.124	0.13	0.085	0.132	0.116
IbGSTL2	0.249	0.262	0.179	0.173	0.172	0.28	0.263	0.261	0.638	ID	0.562	0.106	0.106	0.152	0.162	0.155	0.178	0.156	0.148	0.139	0.153	0.13	0.17	0.152	0.159	0.14	0.144	0.148	0.16	0.134	0.179	0.139	0.169	0.16	0.156	0.127	0.162	0.158	0.127	0.136	0.1	0.14	0.116
IbGSTL3	0.219	0.296	0.165	0.163	0.16	0.249	0.246	0.229	0.627	0.584	ID	0.097	0.1	0.144	0.131	0.132	0.13	0.14	0.127	0.126	0.141	0.114	0.156	0.137	0.133	0.13	0.123	0.137	0.144	0.121	0.16	0.129	0.141	0.158	0.14	0.119	0.156	0.129	0.125	0.134	0.103	0.123	0.105
IbGSTT1	0.254	0.265	0.188	0.191	0.2	0.366	0.374	0.388	0.303	0.29	0.277	ID	0.944	0.138	0.087	0.117	0.106	0.116	0.152	0.162	0.152	0.129	0.124	0.112	0.139	0.128	0.144	0.118	0.152	0.124	0.103	0.159	0.138	0.112	0.11	0.147	0.111	0.141	0.131	0.14	0.107	0.143	0.161
IbGSTT2	0.257	0.263	0.188	0.188	0.197	0.371	0.379	0.394	0.3	0.296	0.278	0.959	ID	0.126	0.087	0.113	0.114	0.116	0.144	0.151	0.152	0.129	0.116	0.112	0.135	0.124	0.14	0.13	0.144	0.124	0.099	0.148	0.146	0.112	0.122	0.143	0.103	0.129	0.131	0.132	0.107	0.151	0.157
IbGSTU1	0.222	0.242	0.164	0.174	0.172	0.257	0.266	0.256	0.255	0.253	0.226	0.242	0.238	ID	0.343	0.447	0.356	0.345	0.428	0.326	0.462	0.305	0.376	0.35	0.443	0.376	0.432	0.344	0.441	0.451	0.364	0.331	0.366	0.362	0.34	0.398	0.337	0.437	0.353	0.424	0.129	0.191	0.144
IbGSTU2	0.216	0.201	0.155	0.161	0.156	0.234	0.243	0.24	0.222	0.239	0.194	0.255	0.248	0.461	ID	0.353	0.337	0.563	0.359	0.297	0.366	0.29	0.517	0.572	0.318	0.372	0.341	0.364	0.341	0.347	0.672	0.291	0.343	0.567	0.356	0.308	0.493	0.364	0.309	0.341	0.126	0.141	0.14
IbGSTU3	0.217	0.226	0.152	0.168	0.159	0.274	0.272	0.273	0.237	0.214	0.187	0.236	0.237	0.524	0.41	ID	0.382	0.351	0.448	0.303	0.453	0.3	0.339	0.356	0.46	0.414	0.444	0.358	0.453	0.407	0.39	0.321	0.409	0.377	0.358	0.346	0.304	0.469	0.322	0.466	0.121	0.182	0.168
IbGSTU4	0.233	0.226	0.165	0.164	0.161	0.263	0.275	0.269	0.241	0.222	0.196	0.263	0.263	0.461	0.441	0.469	ID	0.344	0.354	0.257	0.383	0.279	0.314	0.34	0.375	0.383	0.372	0.532	0.363	0.339	0.363	0.247	0.576	0.331	0.532	0.329	0.27	0.351	0.314	0.38	0.122	0.165	0.147
IbGSTU5	0.215	0.206	0.16	0.159	0.15	0.253	0.234	0.224	0.233	0.241	0.19	0.246	0.243	0.434	0.644	0.433	0.418	ID	0.363	0.307	0.364	0.293	0.486	0.951	0.343	0.346	0.354	0.331	0.354	0.361	0.609	0.313	0.348	0.867	0.327	0.316	0.424	0.394	0.305	0.35	0.137	0.168	0.159
IbGSTU6	0.218	0.207	0.157	0.159	0.153	0.273	0.243	0.248	0.242	0.227	0.203	0.254	0.258	0.496	0.449	0.529	0.482	0.458	ID	0.315	0.451	0.316	0.377	0.363	0.475	0.544	0.887	0.389	0.919	0.419	0.372	0.321	0.406	0.376	0.393	0.344	0.329	0.462	0.349	0.771	0.123	0.17	0.165
IbGSTU7	0.239	0.233	0.164	0.161	0.165	0.254	0.255	0.233	0.215	0.22	0.185	0.254	0.255	0.44	0.407	0.435	0.395	0.444	0.436	ID	0.325	0.434	0.265	0.307	0.292	0.304	0.315	0.318	0.323	0.311	0.285	0.9	0.314	0.311	0.306	0.546	0.251	0.317	0.543	0.303	0.113	0.126	0.142
IbGSTU8	0.225	0.22	0.149	0.157	0.158	0.275	0.243	0.272	0.26	0.236	0.218	0.253	0.252	0.505	0.452	0.53	0.48	0.445	0.526	0.426	ID	0.359	0.333	0.356	0.427	0.403	0.464	0.34	0.46	0.575	0.382	0.334	0.379	0.369	0.34	0.381	0.377	0.434	0.363	0.447	0.142	0.184	0.165
IbGSTU9	0.216	0.233	0.16	0.168	0.17	0.257	0.273	0.243	0.251	0.251	0.225	0.272	0.268	0.441	0.393	0.443	0.422	0.415	0.444	0.567	0.441	ID	0.269	0.297	0.278	0.305	0.325	0.287	0.333	0.32	0.278	0.434	0.295	0.305	0.283	0.46	0.271	0.307	0.5	0.312	0.096	0.117	0.121
IbGSTU10	0.214	0.227	0.17	0.157	0.162	0.274	0.273	0.257	0.245	0.229	0.215	0.269	0.261	0.473	0.615	0.442	0.464	0.573	0.451	0.396	0.466	0.38	ID	0.504	0.288	0.372	0.364	0.32	0.364	0.314	0.596	0.263	0.316	0.504	0.316	0.28	0.453	0.35	0.289	0.368	0.123	0.171	0.141
IbGSTU11	0.212	0.207	0.159	0.159	0.15	0.257	0.234	0.228	0.24	0.247	0.192	0.249	0.243	0.437	0.652	0.432	0.416	0.979	0.464	0.446	0.443	0.418	0.58	ID	0.347	0.35	0.354	0.327	0.354	0.361	0.605	0.305	0.336	0.841	0.323	0.325	0.419	0.399	0.309	0.354	0.137	0.172	0.163
IbGSTU12	0.216	0.214	0.159	0.156	0.159	0.241	0.243	0.229	0.264	0.223	0.205	0.259	0.257	0.515	0.427	0.553	0.458	0.439	0.535	0.43	0.511	0.434	0.429	0.44	ID	0.418	0.493	0.387	0.48	0.4	0.34	0.31	0.392	0.351	0.37	0.329	0.306	0.442	0.299	0.462	0.125	0.157	0.151
IbGSTU13	0.23	0.209	0.151	0.156	0.15	0.246	0.246	0.248	0.232	0.218	0.193	0.273	0.269	0.474	0.458	0.513	0.478	0.454	0.628	0.417	0.486	0.449	0.443	0.458	0.526	ID	0.513	0.331	0.535	0.397	0.393	0.314	0.379	0.371	0.318	0.337	0.324	0.417	0.338	0.544	0.128	0.157	0.152
IbGSTU14	0.218	0.216	0.157	0.158	0.154	0.272	0.24	0.235	0.242	0.23	0.205	0.247	0.249	0.497	0.435	0.526	0.484	0.458	0.931	0.44	0.528	0.446	0.45	0.461	0.54	0.606	ID	0.402	0.919	0.423	0.359	0.321	0.415	0.376	0.406	0.353	0.311	0.449	0.357	0.762	0.116	0.166	0.157
IbGSTU15	0.239	0.219	0.162	0.169	0.166	0.246	0.264	0.244	0.242	0.241	0.211	0.252	0.256	0.464	0.453	0.483	0.581	0.445	0.481	0.401	0.457	0.422	0.422	0.441	0.487	0.454	0.491	ID	0.406	0.37	0.36	0.308	0.679	0.315	0.947	0.35	0.3	0.339	0.322	0.389	0.113	0.17	0.148
IbGSTU16	0.219	0.21	0.156	0.159	0.156	0.275	0.239	0.242	0.238	0.227	0.201	0.253	0.254	0.503	0.452	0.527	0.488	0.462	0.958	0.433	0.529	0.446	0.451	0.465	0.534	0.627	0.943	0.487	ID	0.432	0.363	0.329	0.415	0.376	0.411	0.357	0.316	0.458	0.353	0.771	0.119	0.17	0.165
IbGSTU17	0.221	0.231	0.146	0.145	0.144	0.268	0.26	0.261	0.24	0.242	0.21	0.236	0.24	0.513	0.45	0.5	0.445	0.438	0.499	0.44	0.638	0.43	0.438	0.442	0.492	0.473	0.494	0.469	0.497	ID	0.359	0.317	0.37	0.357	0.362	0.388	0.336	0.419	0.35	0.449	0.139	0.193	0.166
IbGSTU18	0.205	0.214	0.165	0.17	0.163	0.261	0.246	0.259	0.223	0.233	0.189	0.259	0.256	0.463	0.714	0.439	0.445	0.663	0.454	0.422	0.475	0.387	0.647	0.663	0.441	0.474	0.443	0.44	0.456	0.448	ID	0.299	0.379	0.618	0.36	0.303	0.511	0.373	0.317	0.359	0.126	0.146	0.145
IbGSTU19	0.243	0.234	0.172	0.167	0.172	0.258	0.255	0.237	0.228	0.231	0.191	0.254	0.255	0.434	0.4	0.433	0.396	0.442	0.427	0.941	0.424	0.57	0.389	0.441	0.423	0.41	0.435	0.408	0.429	0.438	0.421	ID	0.3	0.317	0.296	0.538	0.257	0.322	0.547	0.313	0.116	0.138	0.146
IbGSTU20	0.223	0.223	0.157	0.162	0.155	0.233	0.237	0.245	0.24	0.237	0.203	0.245	0.248	0.461	0.447	0.502	0.577	0.441	0.477	0.431	0.471	0.428	0.427	0.438	0.484	0.46	0.481	0.692	0.487	0.492	0.445	0.43	ID	0.336	0.684	0.337	0.314	0.36	0.342	0.406	0.114	0.163	0.145
IbGSTU21	0.22	0.211	0.155	0.156	0.155	0.253	0.239	0.231	0.238	0.235	0.188	0.254	0.252	0.436	0.655	0.435	0.405	0.915	0.452	0.446	0.439	0.415	0.583	0.906	0.44	0.449	0.449	0.425	0.454	0.441	0.682	0.437	0.427	ID	0.31	0.32	0.428	0.399	0.321	0.363	0.128	0.155	0.151
IbGSTU22	0.228	0.221	0.161	0.167	0.164	0.245	0.264	0.245	0.236	0.234	0.205	0.255	0.26	0.47	0.452	0.486	0.589	0.441	0.485	0.408	0.464	0.426	0.417	0.436	0.485	0.46	0.494	0.969	0.492	0.468	0.438	0.412	0.698	0.421	ID	0.333	0.292	0.334	0.314	0.393	0.106	0.153	0.139
IbGSTU23	0.252	0.225	0.16	0.162	0.159	0.267	0.269	0.279	0.274	0.282	0.234	0.262	0.258	0.476	0.425	0.452	0.457	0.433	0.452	0.631	0.455	0.572	0.415	0.434	0.455	0.458	0.463	0.439	0.457	0.461	0.427	0.646	0.449	0.427	0.432	ID	0.284	0.337	0.584	0.348	0.121	0.152	0.151
IbGSTU24	0.204	0.227	0.155	0.156	0.158	0.24	0.261	0.259	0.237	0.251	0.208	0.267	0.266	0.442	0.578	0.417	0.396	0.543	0.438	0.385	0.465	0.388	0.548	0.543	0.418	0.441	0.421	0.412	0.435	0.445	0.596	0.381	0.426	0.539	0.412	0.399	ID	0.327	0.299	0.32	0.134	0.177	0.155
IbGSTU25	0.238	0.231	0.152	0.148	0.155	0.262	0.27	0.267	0.258	0.248	0.223	0.285	0.277	0.562	0.486	0.517	0.453	0.483	0.536	0.457	0.517	0.455	0.463	0.488	0.538	0.502	0.528	0.453	0.53	0.509	0.497	0.446	0.461	0.485	0.447	0.467	0.449	ID	0.326	0.441	0.137	0.156	0.146
IbGSTU26	0.224	0.239	0.16	0.16	0.158	0.242	0.238	0.244	0.226	0.22	0.233	0.241	0.242	0.44	0.392	0.416	0.428	0.408	0.444	0.619	0.443	0.584	0.377	0.404	0.422	0.442	0.458	0.417	0.446	0.438	0.387	0.628	0.434	0.406	0.418	0.664	0.389	0.44	ID	0.349	0.134	0.137	0.153
IbGSTU27	0.225	0.215	0.15	0.159	0.155	0.269	0.243	0.239	0.236	0.218	0.192	0.257	0.254	0.509	0.448	0.541	0.505	0.454	0.858	0.433	0.54	0.446	0.451	0.459	0.532	0.628	0.839	0.478	0.86	0.515	0.456	0.435	0.494	0.447	0.485	0.464	0.439	0.527	0.447	ID	0.129	0.17	0.157
IbGSTZ1	0.163	0.213	0.127	0.135	0.136	0.206	0.214	0.214	0.187	0.185	0.2	0.209	0.2	0.251	0.217	0.235	0.217	0.227	0.229	0.231	0.233	0.227	0.232	0.228	0.235	0.229	0.226	0.213	0.231	0.229	0.225	0.232	0.222	0.225	0.211	0.224	0.241	0.242	0.236	0.229	ID	0.43	0.382
IbGSTZ2	0.219	0.239	0.159	0.158	0.155	0.296	0.294	0.299	0.247	0.241	0.22	0.251	0.253	0.3	0.275	0.316	0.289	0.3	0.316	0.293	0.301	0.31	0.304	0.304	0.293	0.317	0.321	0.304	0.32	0.323	0.282	0.287	0.324	0.294	0.299	0.293	0.329	0.31	0.282	0.311	0.456	ID	0.681
IbGSTZ3	0.22	0.227	0.154	0.149	0.15	0.277	0.286	0.276	0.245	0.252	0.22	0.246	0.248	0.311	0.282	0.305	0.286	0.293	0.301	0.282	0.296	0.286	0.301	0.297	0.28	0.301	0.299	0.283	0.301	0.325	0.296	0.278	0.314	0.288	0.286	0.285	0.325	0.316	0.272	0.309	0.458	0.743	ID
